# Supplementary material for: The stress sigma factor σS/RpoS counteracts Fur repression of genes involved in iron and manganese metabolism and modulates the ionome of Salmonella enterica serovar Typhimurium
Source: PLoS One. 2022 Mar 31;17(3):e0265511. doi: 10.1371/journal.pone.0265511 (PMC8970401; doi:10.1371/journal.pone.0265511)
Supplement: S1 Dataset — (XLSX) [file pone.0265511.s008.xlsx]

## Sheet: S1 Dataset (Fig. 5AB) 
ICP-MS DATA (for three biological replicates analyzed in duplicate each)
Experiment 1: Comparison WT and DrpoS
ng/mg dry weight	Na	Mg	K	Ti	V	Mn	Fe	Co	Ni	Cu	Zn	As	Se	Sr	Mo	Cd	Ba	Tl
WT mean	3801.4	941.61	7475.37	1.28238	0.105675	12.0719	195.747	0.261536	1.54178	2.77776	54.5515	0.113499	1.27414	0.487073	3.00113	0.074208	3.64075	0.0165058
WT SEM	307.626	42.2254	76.0074	0.126981	0.0110859	0.291222	5.08525	0.00547032	0.322522	0.268116	1.70582	0.0108155	0.218729	0.0420358	0.0723347	0.0042849	3.66898	0.000565993
DrpoS mean	6140.97	323.9	3633.77	1.16014	0.176546	3.80166	217.54	1.15326	1.36706	3.04972	42.5524	0.152557	1.21373	0.455517	2.26266	0.0617812	0.466055	0.0123659
DrpoS SEM	132.241	23.0192	69.7626	0.162487	0.00192814	0.0771074	3.80453	0.043331	0.128906	0.164468	0.262861	0.00893345	0.162658	0.0667094	0.0393202	0.00204261	0.0392558	0.000176205
T test p-value	0.000267444	2.41681e-05	3.46234e-07	0.362597	0.000400915	1.17034e-06	0.00401908	3.81599e-06	0.432782	0.208593	0.000272722	0.00850716	0.720637	0.52634	0.000100215	0.0105423	0.20834	0.000267906
fold change (DrpoS/WT)	1.61545	0.343985	0.486099	0.904679	1.67065	0.314918	1.11134	4.40955	0.88668	1.09791	0.780041	1.34413	0.952592	0.935213	0.753937	0.832541	0.128011	0.749182
Experiment 2: Complementation with the cloned rpoS gene on pSTK4 (the empty vector pACYC184 is used as a control)
ng/mg dry weight	Na	Mg	K	Ti	V	Mn	Fe	Co	Ni	Cu	Zn	As	Se	Sr	Mo	Cd	Ba	Tl	Rb	Cs
WT pACYC184 mean	8478.75	1346.88	2076.89	0.452965	0.110878	8.24143	178.089	0.0542698	nd	3.3851	38.9221	nd	0.463556	0.44397	1.76866	0.106299	2.87058	nd	0.791296	0.00909387
WT pACYC184 SEM	195.357	23.1914	182.005	0.00896787	0.00334864	0.0902059	1.04094	0.00526751		0.129392	0.76166		0.144268	0.0180873	0.0558626	0.00404873	0.996844		0.0425197	0.00212314
DrpoS pACYC184 mean	6936.42	566.82	1920.4	0.470895	0.158064	3.53371	156.932	0.12939	nd	5.10038	28.6538	nd	0.355693	<0,1	0.862013	0.0787981	1.28658	nd	0.404402	0.0047504
DrpoS pACYC184 SEM	273.108	48.4313	485.944	0.0285452	0.0153211	1.07288	10.5993	0.0355432		0.750143	4.63538		0.101737	<0,1	0.0879904	0.00567955	0.0431612		0.118857	0.000135216
WT pSTK4 mean	4824.56	1180.53	5257.43	0.36619	0.0399092	8.64691	155.486	<0,02	nd	2.98027	41.4015	nd	0.324212	0.511165	1.31719	0.135515	2.57559	nd	2.04956	0.015187
WT pSTK4 SEM	60.3442	6.32071	196.145	0.02042	0.00557126	0.207416	2.51603	<0,02		0.435283	0.808015		0.136705	0.0620041	0.0314075	0.0131476	0.0721242		0.089725	0.00129387
DrpoS pSTK4 mean	5148.74	1156.5	5071.58	0.383249	0.0520356	8.39092	157.493	0.0130477	nd	3.91287	41.731	nd	0.45819	0.376331	1.37244	0.128731	2.28144	nd	1.68631	0.0130035
DrpoS pSTK4 SEM	257.743	45.4494	313.554	0.00862567	0.0100336	0.178426	2.78825	0.00131217		1.70299	1.11806		0.118981	0.0326193	0.0631768	0.0106832	0.139411		0.229445	0.000746239
DrpoS pACYC184/WT pACYC184
T test p-value	0.0013522	1.48134e-05	0.629011	0.357933	0.00646548	0.00162974	0.0262753	0.0223345		0.0174989	0.0193346		0.349594		0.000113084	0.00240455	0.0513907		0.00605192	0.0240951
fold change	0.818095	0.420839	0.924649	1.03958	1.42557	0.428774	0.881199	2.38421		1.50671	0.736185		0.767314		0.487382	0.74129	0.448194		0.511062	0.522374
DrpoS pACYC184/DrpoS pSTK4
T test p-value	0.00117998	0.000104334	0.000702859	0.00702741	0.000556042	0.00150437	0.93357	0.00478571		0.331038	0.00896986		0.320131		0.00122685	0.00202646	0.000294489		0.00100794	4.66554e-05
fold change	1.34721	0.490118	0.378658	1.22869	3.03762	0.421135	0.996436	9.9167		1.30349	0.686633		0.776299		0.62809	0.612116	0.563933		0.239815	0.365317
WT pACYC184/WT pSTK4
T test p-value	6.48937e-06	0.000277621	3.28789e-05	0.00252653	4.60558e-05	0.0360456	0.000135991			0.197442	0.0180331		0.291405	0.145907	0.000258978	0.0212324	0.636113		2.54952e-05	0.0132138
fold change	1.75741	1.14091	0.39504	1.23697	2.77826	0.953108	1.14537			1.13584	0.940114		1.42979	0.868546	1.34275	0.784404	1.11454		0.386081	0.598791
DrpoS pSTK4/WT pSTK4
T test p-value	0.101211	0.415648	0.433224	0.253417	0.141208	0.180428	0.407089			0.410109	0.700306		0.269597	0.0290148	0.246533	0.526074	0.0314984		0.0630495	0.0645235
fold change	1.06719	0.979643	0.96465	1.04658	1.30385	0.970395	1.01291			1.31293	1.00796		1.41324	0.736224	1.04194	0.949936	0.885793		0.822766	0.856224
nd : not determined or below the detection level
In both experiments, levels of AI, Cr, Ag, Sb, and Pb were below the detection levels
ICP-MS data were analyzed using unpaired Student’s t-test for independent samples.
SEM : Standard error of the mean

## Sheet: Growth medium
Element concentration in the growth medium ( mg/L)
Element		Na	Mg	Al	P	K	Ca	Ti	V	Cr	Mn	Fe	Co	Ni	Cu	Zn	As	Se	Rb	Sr	Mo	Ag	Cd	Sb	Cs	Ba	Tl	Pb
Experiment 1
LB-1	mg/L	4404.8	5.70542	<0,5	n.d.	308.839	8.41498	0.383703	0.0409794	0.0178171	0.0142537	0.351665	0.0100686	<0,01	0.0214506	1.27675	<0,01	<0,01	n.d.	0.041369	0.0157596	<0,001	<0,001	<0,001	n.d.	0.0201373	<0,001	<0,001
LB-2	mg/L	4341.77	5.60697	<0,5	n.d.	316.185	8.45569	0.436236	0.0439567	0.0190582	0.0133202	0.323476	0.0102896	<0,01	0.0143626	1.27827	<0,01	<0,01	n.d.	0.042659	0.016935	<0,001	<0,001	<0,001	n.d.	0.0212223	<0,001	<0,001
Experiment 2
LB-1	mg/L	4981.46	2.64749	<0,5	165.016	327.536	4.27041	0.033038	0.0419255	0.0382546	0.0123651	0.726644	<0,01	0.966218	0.960808	0.0554498	<0,01	<0,01	0.122878	0.0295604	0.0185477	<0,001	<0,001	<0,001	<0,001	0.0115923	<0,001	<0,001
LB-2	mg/L	4818.5	2.54497	<0,5	157.242	308.504	3.92664	0.0328372	0.0414502	0.0321194	0.0145345	0.628213	<0,01	0.0109457	0.844615	<0,01	<0,01	<0,01	0.120582	0.0278129	0.0150728	<0,001	<0,001	<0,001	<0,001	0.0104074	<0,001	<0,001
n.d. not determined
LB-1: LB batch used for the experiment
LB-2 corresponds to LB-1 that has been incubated in acid-washed erlems
